# Supplementary material for: Evaluation of the practicability and virological performance of finger-stick whole-blood HIV self-testing in French-speaking sub-Saharan Africa
Source: PLoS One. 2018 Jan 10;13(1):e0189475. doi: 10.1371/journal.pone.0189475 (PMC5761859; doi:10.1371/journal.pone.0189475)
Supplement: S1 Appendix — (XLSX) [file pone.0189475.s002.xlsx]

## Sheet: Excel files of Substudy1
ID	Participant ID	General public	Health care worker	Question 1	Question 2	Question 3	Question 4	Question 5	Question 6	Question 7	Qquestion 8	total/8	Understand
1	381511	0	1	1	0	1	1	1	1	1	1	7	1
2	381512	1	0	1	1	1	1	1	1	1	1	8	1
3	381513	1	0	1	1	1	1	1	1	1	0	7	1
4	857225	1	0	1	1	1	1	1	1	1	1	8	1
5	857215	1	0	1	1	0	1	2	1	1	1	6	1
6	857213	1	0	1	1	1	1	1	1	1	0	7	1
7	857217	1	0	1	1	1	1	1	1	1	1	8	1
8	857214	1	0	1	1	0	1	2	1	0	0	4	0
9	857212	1	0	1	1	0	1	0	1	1	0	5	1
10	857211	0	1	1	1	1	1	1	1	1	1	8	1
11	857216	1	0	1	1	0	1	0	1	0	0	4	0
12	857219	1	0	1	1	0	1	1	1	1	1	7	1
13	857224	1	0	1	1	1	1	1	1	1	1	8	1
14	857221	1	0	1	1	1	1	1	1	1	1	8	1
15	857223	1	0	1	1	1	1	1	1	1	1	8	1
16	857225	1	0	1	1	1	1	1	1	1	2	7	1
17	857220	1	0	1	1	0	1	1	1	1	2	6	1
18	857222	1	0	1	1	1	1	1	1	1	0	7	1
19	857218	1	0	1	1	1	1	1	1	1	2	7	1
20	857232	0	1	1	1	1	1	1	1	1	1	8	1
21	857231	0	1	1	1	1	0	0	0	0	0	3	0
22	857230	0	1	1	1	1	0	1	1	1	1	7	1
23	857229	0	1	1	1	1	1	1	1	1	1	8	1
24	857228	0	1	1	1	1	1	1	1	1	1	8	1
25	857227	0	1	1	1	1	1	1	1	1	0	7	1
26	857226	1	0	1	1	1	1	1	1	1	0	7	1
27	857236	0	1	1	1	1	1	1	1	1	1	8	1
28	857235	0	1	1	1	1	1	1	1	1	1	8	1
29	857234	0	1	1	1	1	1	1	1	1	1	8	1
30	857233	0	1	1	1	1	1	1	0	1	1	7	1
31	722611	1	0	1	1	1	1	1	1	1	1	8	1
32	722612	1	0	1	1	0	1	1	1	1	1	7	1
33	722615	0	1	1	1	0	1	1	0	1	1	6	1
34	722613	1	0	1	1	0	1	0	2	1	1	5	1
35	722617	1	0	1	1	1	1	0	1	1	1	7	1
36	722616	1	0	1	1	0	1	1	1	1	0	6	1
37	722614	1	0	1	1	0	1	1	1	1	0	6	1
38	722619	1	0	1	1	0	1	0	1	1	1	6	1
39	722675	1	0	1	1	0	1	1	0	1	1	6	1
40	722637	1	0	1	1	0	1	1	1	1	0	6	1
41	722624	1	0	1	1	0	1	0	1	0	0	4	0
42	722624	1	0	1	1	0	1	0	1	1	0	5	1
43	722676	1	0	1	1	0	1	1	1	1	1	7	1
44	722680	1	0	1	1	0	1	1	1	1	1	7	1
45	722638	1	0	1	1	0	2	1	1	1	0	6	1
46	722639	1	0	1	1	0	2	1	1	1	1	6	1
47	722670	1	0	1	1	1	1	1	1	1	0	7	1
48	722629	1	0	1	1	0	1	1	1	1	0	6	1
49	722621	1	0	1	1	0	1	1	1	1	1	7	1
50	722631	1	0	1	1	0	1	1	1	1	1	7	1
51	722627	1	0	1	1	0	1	1	1	1	1	7	1
52	722626	1	0	1	1	0	1	0	1	0	0	4	0
53	722628	1	0	1	1	0	1	0	1	1	1	6	1
54	722635	1	0	1	1	1	1	0	1	1	1	7	1
55	722678	1	0	1	1	0	1	0	1	1	0	5	1
56	722623	1	0	1	1	0	1	0	1	1	0	5	1
57	722671	1	0	1	1	0	1	0	1	1	0	5	1
58	722636	1	0	1	1	0	1	2	2	1	1	5	1
59	722633	1	0	1	1	0	1	2	2	1	1	5	1
60	722618	1	0	1	1	0	1	0	0	1	0	4	0
61	722622	1	0	1	1	0	1	0	1	1	0	5	1
62	722620	1	0	1	1	0	0	0	1	1	0	4	0
63	722677	1	0	1	1	0	1	0	1	1	0	5	1
64	722673	1	0	1	1	0	1	0	1	1	0	5	1
65	722673	1	0	1	1	1	1	0	1	1	0	6	1
66	722632	1	0	1	1	0	1	2	1	1	1	6	1
67	722672	1	0	1	1	0	1	0	1	0	0	4	0
68	722634	1	0	1	1	1	2	1	0	1	1	6	1
69	722630	1	0	1	1	0	1	1	1	1	1	7	1
70	722681	1	0	1	1	1	1	0	1	1	0	6	1
71	722679	1	0	1	1	1	1	0	1	1	0	6	1
72	857248	1	0	1	1	1	1	1	1	1	0	7	1
73	857244	1	0	1	1	0	2	2	2	2	2	2	0
74	857238	1	0	1	1	2	2	0	2	2	2	2	0
75	857252	0	1	1	1	1	1	1	1	1	0	7	1
76	857249	1	0	1	1	1	1	0	1	1	0	6	1
77	857250	1	0	1	1	1	1	1	1	1	1	8	1
78	857268	1	0	1	1	1	1	1	1	1	1	8	1
79	857241	1	0	1	0	0	1	1	1	1	0	5	1
80	857242	1	0	1	1	0	1	1	1	1	0	6	1
81	857251	1	0	0	1	0	1	0	1	1	0	4	0
82	857252	1	0	1	1	1	1	1	1	1	1	8	1
83	857265	1	0	0	1	1	1	1	1	0	1	6	1
84	857264	1	0	1	1	1	1	1	1	1	1	8	1
85	857267	1	0	1	1	1	1	1	1	1	1	8	1
86	857243	1	0	1	1	0	1	0	0	0	0	3	0
87	857239	1	0	1	1	1	1	1	1	1	0	7	1
88	857266	1	0	1	1	1	1	0	1	1	1	7	1
89	857247	1	0	0	0	0	0	0	0	0	0	0	0
90	857246	1	0	1	0	0	1	0	0	0	0	2	0
91	857245	1	0	1	0	0	1	0	1	1	0	4	0
92	857240	1	0	0	0	0	0	0	0	0	0	0	0
93	857248	1	0	1	1	0	0	0	0	0	0	2	0
94	857237	1	0	1	1	1	1	0	0	1	0	5	1
95	381539	1	0	1	1	1	1	1	1	1	1	8	1
96	381547	1	0	1	1	1	1	1	1	1	1	8	1
97	381549	1	0	1	1	1	1	1	1	1	1	8	1
98	381540	1	0	1	1	1	1	1	1	1	1	8	1
99	381548	1	0	1	1	1	1	1	1	1	1	8	1
100	381580	1	0	1	1	1	1	1	1	1	1	8	1
101	381543	1	0	1	0	1	1	1	1	1	0	6	1
102	381544	1	0	1	1	1	1	1	1	1	1	8	1
103	381545	1	0	1	0	1	1	1	1	0	1	6	1
104	381542	1	0	1	1	1	1	1	1	1	1	8	1
105	381541	1	0	1	1	1	1	1	1	1	1	8	1
106	381538	1	0	1	1	1	1	1	1	1	1	8	1
107	381537	1	0	1	0	1	1	1	1	1	1	7	1
108	381535	1	0	1	1	1	0	1	1	1	0	6	1
109	381534	1	0	1	0	1	1	1	1	1	1	7	1
110	381533	1	0	1	1	1	1	1	1	1	1	8	1
111	381518	1	0	1	1	1	1	0	0	1	0	5	1
112	381519	1	0	1	1	1	1	1	1	1	1	8	1
113	381521	1	0	1	1	1	1	1	1	0	1	7	1
114	381515	1	0	1	1	1	1	1	1	1	1	8	1
115	381532	1	0	1	1	1	1	1	1	1	1	8	1
116	381531	1	0	1	1	1	1	1	1	1	1	8	1
117	381516	1	0	1	1	1	1	1	1	0	1	7	1
118	381514	1	0	1	1	1	1	1	1	1	1	8	1
119	381517	1	0	1	1	1	1	1	1	1	1	8	1
120	381576	1	0	1	1	1	1	1	1	1	1	8	1
121	381522	1	0	1	0	0	1	1	1	1	1	6	1
122	381529	1	0	1	1	1	1	1	1	1	1	8	1
123	381528	1	0	1	1	1	1	1	1	1	1	8	1
124	381525	1	0	1	0	1	1	0	1	1	1	6	1
125	381526	1	0	1	0	1	1	1	1	1	1	7	1
126	381520	1	0	1	1	1	1	1	1	1	1	8	1
127	381523	1	0	1	1	1	1	0	1	1	1	7	1
128	381524	1	0	1	1	1	1	1	1	1	1	8	1
129	381530	1	0	1	1	1	1	0	0	1	1	6	1
130	381527	1	0	1	1	1	1	1	1	1	1	8	1
131	722693	1	0	1	1	0	1	1	1	1	2	6	1
132	722694	1	0	1	1	0	1	1	1	1	0	6	1
133	722696	1	0	1	1	0	1	1	1	1	0	6	1
134	722690	1	0	1	1	1	1	0	1	1	0	6	1
135	722697	1	0	1	1	1	1	0	1	1	0	6	1
136	722695	1	0	1	1	1	1	0	1	1	0	6	1
137	722608	1	0	1	1	0	1	1	1	2	2	5	1
138	722692	1	0	1	1	0	1	0	1	1	0	5	1
139	722691	1	0	1	1	1	1	0	1	1	0	6	1
140	722603	1	0	1	1	0	1	1	1	1	1	7	1
141	722699	1	0	1	1	1	1	0	1	1	0	6	1
142	722698	1	0	1	1	0	1	1	1	2	2	5	1
143	722601	1	0	1	1	0	1	1	1	1	1	7	1
144	722602	1	0	1	1	0	1	1	1	2	2	5	1
145	722688	1	0	1	1	0	1	0	1	1	0	5	1
146	722684	1	0	1	1	0	1	1	1	1	1	7	1
147	722687	1	0	1	1	0	1	1	1	1	1	7	1
148	722686	1	0	1	1	0	1	1	1	1	1	7	1
149	722689	1	0	1	1	0	1	1	1	2	2	5	1
150	722683	1	0	1	1	0	1	1	1	1	1	7	1
151	722682	1	0	1	1	0	1	1	1	0	1	6	1
152	722685	1	0	1	1	1	1	0	1	1	0	6	1
153	582754	1	0	1	1	1	1	1	1	1	0	7	1
154	587253	1	0	1	1	0	1	1	1	2	0	5	1
155	582755	1	0	1	0	0	1	0	1	0	0	3	0
156	587256	1	0	1	1	0	2	1	0	1	1	5	1
157	582757	1	0	1	1	0	1	1	1	0	0	5	1
158	582758	1	0	1	0	0	1	0	0	1	0	3	0
159	582759	1	0	0	1	0	1	1	0	1	0	4	0
160	582760	1	0	1	0	0	1	0	0	1	0	3	0
161	582761	1	0	1	1	0	0	1	1	1	0	5	1
162	582762	1	0	1	1	0	0	1	1	0	0	4	0
163	582763	1	0	0	1	0	1	0	0	1	0	3	0
164	276223	1	0	1	1	0	1	1	0	1	1	6	1
165	276224	1	0	0	1	0	1	0	0	0	0	2	0
166	276225	1	0	1	1	0	1	0	1	1	0	5	1
167	276226	1	0	1	1	0	1	1	1	1	1	7	1
168	276227	1	0	0	1	0	1	1	0	1	0	4	0
169	276228	1	0	1	1	0	1	1	1	1	1	7	1
170	276229	1	0	1	1	0	1	0	0	1	0	4	0
171	276230	1	0	1	1	1	1	1	1	1	1	8	1
172	276231	1	0	1	1	1	1	1	1	1	0	7	1
173	276232	1	0	1	1	1	1	1	1	1	0	7	1
174	276233	1	0	1	1	1	1	1	1	1	1	8	1
175	276234	1	0	1	1	1	1	1	1	1	0	7	1
176	276235	1	0	1	1	1	1	1	1	1	0	7	1
177	276236	1	0	1	1	1	1	1	1	1	0	7	1
178	276237	1	0	1	1	0	1	0	0	1	0	4	0
179	276238	1	0	1	1	1	1	1	1	1	0	7	1
180	276239	1	0	1	1	1	1	1	1	1	0	7	1
181	276240	1	0	1	1	1	1	1	1	1	0	7	1
182	276241	1	0	1	1	1	1	0	1	1	0	6	1
183	276242	1	0	1	1	1	1	1	1	1	0	7	1
184	276243	1	0	1	1	0	1	1	0	1	0	5	1
185	276244	1	0	1	1	1	1	1	1	1	0	7	1
186	276245	1	0	1	1	1	1	1	1	1	0	7	1
187	276246	1	0	1	1	1	1	1	1	1	0	7	1
188	276247	1	0	1	1	0	1	0	1	1	0	5	1
189	276248	1	0	1	1	1	1	0	1	1	0	6	1
190	276249	1	0	1	1	1	1	1	1	1	0	7	1
191	276250	1	0	1	1	1	1	1	1	1	0	7	1
192	276251	1	0	1	1	1	1	1	1	1	0	7	1
193	276252	1	0	1	1	1	1	1	1	1	0	7	1
194	276253	1	0	1	1	1	1	1	1	1	0	7	1
195	276254	1	0	1	1	1	1	1	1	1	0	7	1
196	276255	1	0	1	1	1	1	1	1	1	0	7	1
197	276256	1	0	1	1	1	1	1	0	1	0	6	1
198	276257	1	0	1	1	1	1	1	1	1	0	7	1
199	276259	1	0	1	1	1	1	1	1	1	0	7	1
200	276258	1	0	1	1	1	1	0	1	1	0	6	1
201	276260	1	0	1	1	1	1	1	1	1	0	7	1
202	276261	1	0	1	1	1	1	1	1	1	0	7	1
203	276262	0	1	1	1	1	1	1	1	1	1	8	1
204	276211	1	0	1	1	0	1	0	0	1	0	4	0
205	276213	1	0	1	0	0	1	0	0	1	0	3	0
206	276214	1	0	1	1	1	1	1	1	1	0	7	1
207	276215	1	0	1	1	1	1	1	1	1	1	8	1
208	276217	1	0	1	0	1	1	0	0	1	0	4	0
209	276218	1	0	1	1	1	1	0	1	1	0	6	1
210	276219	1	0	0	1	1	1	1	1	1	0	6	1
211	276220	1	0	1	1	1	1	0	1	1	0	7	1
212	276221	1	0	0	1	1	1	1	0	1	0	5	1
213	276222	1	0	1	1	0	1	0	1	1	0	5	1
214	582747	0	1	1	1	0	1	1	0	1	0	5	1
215	582748	1	0	1	1	1	1	0	1	0	1	6	1
216	582749	1	0	1	1	0	1	1	1	0	0	6	1
217	582750	1	0	1	1	0	0	0	1	1	0	4	0
218	582751	1	0	1	0	0	1	0	1	1	0	4	0
219	582752	1	0	1	1	0	1	0	1	1	0	5	1
220	582772	1	0	1	1	0	1	1	1	1	1	7	1
221	582773	1	0	1	0	0	0	0	1	0	0	2	0
222	582775	1	0	1	0	0	0	1	1	1	1	5	1
223	582776	1	0	1	0	0	0	1	0	0	1	3	0
224	582777	1	0	0	1	1	1	1	0	1	1	6	1
225	582778	1	0	1	0	0	1	1	0	0	1	4	0
226	582779	1	0	0	1	0	0	1	1	1	1	5	1
227	582780	1	0	1	0	0	0	1	1	0	1	4	0
228	582781	1	0	1	0	0	1	1	0	1	0	4	0
229	582782	1	0	0	1	0	1	1	1	0	0	4	0
230	582764	1	0	1	1	0	0	0	1	0	0	3	0
231	582765	1	0	1	0	0	1	0	1	0	0	3	0
232	582766	1	0	1	1	1	1	0	1	0	0	5	1
233	582767	0	1	1	1	1	1	0	0	1	0	5	1
234	582768	0	1	1	1	1	1	0	0	1	0	5	1
235	582770	1	0	1	1	0	0	1	1	0	0	4	0
236	582769	1	0	1	1	0	1	1	1	0	0	5	1
237	582771	1	0	1	1	0	1	1	1	1	0	6	1
238	276266	1	0	1	0	0	1	0	0	1	0	3	0
239	276267	1	0	1	0	0	1	0	0	1	0	3	0
240	276268	1	0	1	1	0	1	1	1	1	1	7	1
241	276269	1	0	1	0	0	0	0	0	1	0	2	0
242	276270	1	0	1	1	1	1	1	1	1	0	7	1
243	582715	1	0	1	1	1	1	0	0	1	0	5	1
244	582716	1	0	1	0	0	1	1	1	1	1	6	1
245	582717	1	0	1	0	1	1	1	1	1	0	6	1
246	582718	1	0	1	1	0	1	1	1	0	0	5	1
247	582719	1	0	1	0	0	1	1	0	0	0	3	0
248	582720	1	0	1	1	0	1	1	1	1	0	6	1
249	582721	1	0	1	1	0	0	0	1	1	0	4	0
250	582722	1	0	1	1	0	1	1	1	1	1	7	1
251	582723	1	0	1	1	0	1	0	1	1	0	5	1
252	582724	1	0	1	1	0	1	1	1	1	1	7	1
253	582725	1	0	1	1	0	1	0	0	1	1	5	1
254	582726	1	0	1	0	0	1	0	0	0	0	2	0
255	582727	1	0	1	1	0	1	1	1	1	1	7	1
256	582728	1	0	1	0	0	1	0	0	0	1	3	0
257	582729	1	0	1	0	0	1	0	0	1	0	3	0
258	582741	1	0	1	1	0	1	0	1	1	0	5	1
259	582742	1	0	1	1	0	1	1	1	1	0	6	1
260	582743	1	0	1	1	0	1	1	1	1	1	7	1
261	582744	1	0	1	1	0	1	0	1	1	1	6	1
262	582745	1	0	1	1	1	1	0	0	0	0	4	0
263	582746	1	0	1	1	1	1	1	0	0	0	5	1
264	582730	1	0	1	1	0	1	0	0	1	1	5	1
265	582731	1	0	1	1	0	1	0	0	1	1	5	1
266	582732	1	0	1	1	0	1	1	0	0	0	4	0
267	582733	1	0	1	1	0	0	0	0	0	1	3	0
268	582734	1	0	1	0	0	1	1	0	1	1	5	1
269	582735	1	0	1	1	0	0	1	1	1	0	5	1
270	582736	1	0	1	1	0	1	1	1	1	1	7	1
271	582737	1	0	1	0	0	1	0	0	0	0	2	0
272	582738	1	0	1	0	1	1	0	1	1	0	5	1
273	582739	1	0	1	1	0	0	1	1	1	0	5	1
274	582740	1	0	1	1	1	1	0	0	1	0	5	1
275	276212	1	0	1	1	0	0	0	0	1	0	3	0
276	276265	1	0	1	1	1	1	1	1	1	0	7	1
277	276264	1	0	1	1	1	1	1	1	1	0	7	1
278	276216	1	0	1	1	1	1	0	1	1	1	7	1
279	276263	1	0	1	1	1	1	1	1	1	0	7	1
280	582711	1	0	1	1	0	1	0	0	1	0	3	0
281	582712	1	0	1	1	0	1	0	1	1	0	5	1
282	582713	1	0	1	1	0	0	0	0	1	0	3	0
283	582714	1	0	1	1	0	1	0	1	1	0	5	1
284	381591	1	0	1	1	1	1	1	1	1	0	7	1
285	381592	1	0	1	1	1	1	1	1	1	0	7	1
286	381593	1	0	1	1	1	1	1	1	1	0	7	1
287	381594	1	0	1	1	0	0	0	0	0	1	3	0
288	381595	1	0	1	1	1	1	1	1	1	0	7	1
289	381596	1	0	0	0	1	1	1	0	1	0	4	0
290	381597	1	0	1	1	1	1	1	1	1	1	8	1
291	381598	1	0	1	1	1	1	1	1	1	0	7	1
292	381599	1	0	1	1	1	1	1	1	1	1	8	1
293	381501	1	0	1	1	1	1	1	1	1	1	8	1
294	381502	1	0	0	0	0	0	1	1	1	0	3	0
295	381503	1	0	0	0	0	0	1	1	1	0	3	0
296	381505	1	0	1	1	0	1	1	1	2	2	5	1
297	381507	1	0	1	1	0	1	0	1	1	0	5	1
298	381509	1	0	1	1	1	1	0	1	1	0	6	1
299	381504	1	0	1	1	0	1	1	1	1	1	7	1
300	381506	0	1	1	1	1	1	1	1	1	1	8	1
301	381508	0	1	1	1	1	1	1	1	1	1	8	1
302	381577	1	0	1	1	1	1	1	1	1	0	7	1
303	381578	0	1	1	1	1	1	1	1	1	0	7	1
304	381579	0	1	1	1	1	1	1	1	1	1	8	1
305	381581	0	1	1	1	1	1	1	1	1	1	8	1
306	381582	0	1	1	1	1	1	1	1	1	1	8	1
307	857282	1	0	1	1	1	1	1	0	1	1	7	1
308	857283	1	0	1	1	1	1	1	1	1	1	8	1
309	857284	0	1	1	1	0	1	1	1	1	1	7	1
310	276276	1	0	1	1	1	1	0	1	1	0	6	1
311	276277	1	0	1	1	1	1	1	1	1	0	7	1
312	276278	1	0	1	1	1	1	1	1	1	0	7	1
313	276279	1	0	1	1	1	1	1	1	1	0	7	1
314	276280	1	0	1	1	0	0	0	0	0	1	3	0
315	276282	1	0	1	1	1	1	1	1	1	0	7	1
316	276284	1	0	0	0	1	1	1	0	1	0	4	0
317	276285	1	0	1	1	1	1	1	1	1	1	8	1
318	276283	1	0	1	1	1	1	1	1	1	0	7	1
319	276271	1	0	1	0	0	1	0	0	0	0	2	0
320	276273	1	0	1	0	0	1	0	1	1	0	4	0
321	276286	1	0	0	0	0	0	0	0	0	0	0	0
322	276287	1	0	1	1	0	0	0	0	0	0	2	0

## Sheet:  Lexique and interpretation
Lexique
Question 1: “In the instructions, a capital letter is associated with each of the kit components so that they be more easily identified at each stage of doing the self-test”
Question 2: “The sampler stick helps me to collect the drop of blood and to deposit it into the self-test's square well straight away”
Question 3: “Two drops of diluent must be deposited into the same well as the drop of blood”
Question 4: “I must have a timer (watch or mobile) available to time the 10 minutes before reading the result”
Question 5: “A self-test that shows no bands means that the test is negative”
Question 6: “A self-test that shows no control band means that the test is invalid”
Question 7: “If my self-test is positive, I have to do a second test in the laboratory to confirm the result of the self-test”
Question 8: “I had unprotected intercourse with a stranger 3 weeks ago. With a negative Exacto® HIV Self-Test in this situation, am I certain that I haven't been infected?”
1: Correct answer
0: incorrect answwer
Number of correct answers of the 8 questions in evaluation questionnaire (substudy 1) concerning the ability of the 322 study participants to understand the instruction for use of Exacto® Test HIV (Biosynex).
	Number of correct answers	n (%; 95% confidence interval)
	0	3 (0.9%; 0.3-2.7)
	1	0 (0.0%; 0.0-1.2)
	2	11 (3.4%; 1.9-6.0)
	3	23 (7.1%; 4.9-10.5)
	4	29 (9.0%; 6.4-12.7)
	5	54 (16.8%; 13.3-21.5)
	6	54 (16.8%; 13.3-21.5)
	7	92 (28.6; 24.3-34.1)
	8	56 (17.4; 13.9-22.1)
